# Supplementary material for: Screening of the Skin-Regenerative Potential of Antimicrobial Peptides: Clavanin A, Clavanin-MO, and Mastoparan-MO
Source: Int J Mol Sci. 2024 Jun 22;25(13):6851. doi: 10.3390/ijms25136851 (PMC11241485; doi:10.3390/ijms25136851)
Supplement: Supplementary file 1 [file ijms-25-06851-s001.zip]

Archive with 1 entries (1 files):
- ijms-3015003-supplementary.pdf
